# Supplementary material for: Comparative Metabolomic Analysis of Moringa oleifera Leaves of Different Geographical Origins and Their Antioxidant Effects on C2C12 Myotubes
Source: Int J Mol Sci. 2024 Jul 25;25(15):8109. doi: 10.3390/ijms25158109 (PMC11311983; doi:10.3390/ijms25158109)
Supplement: Supplementary file 1 [file ijms-25-08109-s001.zip]

Archive with 1 entries (1 files):
- ijms-3059249-supplementary.pdf
